# Supplementary material for: Characterization of Cellular and Acellular Analytes from Pre-Cystectomy Liquid Biopsies in Patients Newly Diagnosed with Primary Bladder Cancer
Source: Cancers (Basel). 2022 Feb 1;14(3):758. doi: 10.3390/cancers14030758 (PMC8833768; doi:10.3390/cancers14030758)
Supplement: Supplementary file 1 [file cancers-14-00758-s001.zip]

Archive with 1 entries (1 files):
- cancers-1543508-supplementary.pdf
